# Supplementary material for: CRISPR-Cas9 genetic screens reveal regulation of TMPRSS2 by the Elongin BC-VHL complex
Source: Sci Rep. 2025 Apr 7;15:11907. doi: 10.1038/s41598-025-95644-0 (PMC11976923; doi:10.1038/s41598-025-95644-0)
Supplement: Supplementary file 3 — Supplementary Information. [file 41598_2025_95644_MOESM3_ESM.xlsx]

## Sheet: Suppl. Table 2. sgRNA sequences
Supplementary Table 2. sgRNA and RT-qPCR primer sequences
Single sgRNA vector (pKLV-U6gRNA(BbsI)-PGKpuro2ABFP)
Target	sgRNA number	sgRNA sequence (5'-3')
b2m	1	GGCCGAGATGTCTCGCTCCG
ACE2	1	AGCACCATCTACAGTAC
ELOB(TCEB2)	1	CGTCGAGGGCATCCTCAAG
	2	AACTGAAGCGCATCGTCGA
	3	AGTCAAACAGCACGGCCAC
VHL	1	ATACGGGCAGCACGACGCG
	2	ATCCACAGCTACCGAGGTA
	3	ATTGCAGAAGATGACCTGGG
HIF1b(ARNT) sgRNA#1	1	CAGTCCTCCGTCTCCTCACC
HIF2a (EPAS1)	1	GCTGATTGCCAGTCGCATGA
INTS6	1	TGGCATAGACAACTATGGGC
	2	GGTGCAGAAAGTACAAAGTG
	3	AGATGTACGAGGTGGCTAA
INTS8	1	GGCGCAGCATACTTCCAGCA
	2	GAGAAGTACAGCCATGGCAG
	3	TTCTCTTGTTATCAGGCGG
FBXO10	1	GGACGACAATGCCAGAGCGA
	2	GCAGAAGGATAAGGAGGCCA
	3	ACACCGCACTGCGTAAGTC
DDX51	1	CGCGACGTAGAACAGCGCCA
	2	GGTCTGCCACATCCGTGCCC
	3	AACACAGAGGTCGCTAGGC
PRMT7	1	GTCGGGCCAATCCGACCACG
	2	ACATGGGCAGCACATCGCTG
	3	ACCGTCTATGCACAGCTGG
CFIM25 (NUDT21)	1	AATGAGGAGGACTGTAGAAG
	2	GAATGAGGAGGACTGTAGAA
Dual sgRNA vector (pKLV2.2-h7SKgRNA5(SapI)-hU6gRNA5(BbsI)-PGKpuroBFP-W)
Target	sgRNA sequence, pos.1 (5'-3')	sgRNA sequence, pos.2 (5'-3')
TMPRSS2	CAGAACGTCCACGTGTGCGG	GACCCTGGGGACCTTCCTCG
ELOB(TCEB2)#1	GGGCCTCTCACCTGCCCGGA	AACTGAAGCGCATCGTCGA
ELOB(TCEB2)#2	CGTCGAGGGCATCCTCAAG	AGTCAAACAGCACGGCCAC
HIF1b (ARNT) sgRNAs #2+3	GGTTGGCAGTAGTCGCCGCCA	GAGCTCCAGCTCCTCACCTG
Control/Non targeting	GTGGTAGCCACCTGGTGCGC	GCCATCTAGGCCTGTGTTGC

## Sheet: Suppl. Table 3. RT-qPCR primers
Supplementary Table 3. RT-qPCR primer sequences
Target	Forward primer sequence (5'-3')	Reverse primer sequence (5'-3')
TMPRSS2	CGACAAATGAGGGCAGACGG	ATGCACGGGGAAGCAAAAC
ACE2	CGAAGCCGAAGACCTGTTCTA	GGGCAAGTGTGGACTGTTCC
CA9	GGATCTACCTACTGTTGAGGCT	CATAGCGCCAATGACTCTGGT
VEGFA	AGGGCAGAATCATCACGAAGT	AGGGTCTCGATTGGATGGCA
PGK1	GCTTTTGGCACTGCTCACAGA	TCTGCAACTTTAGCTCCGCC
18S	GTAACCCGTTGAACCCCATT	CCATCCAATCGGTAGTAGCG
SARS-CoV-2 Nucleocapsid	GCCTCTTCTCGTTCCTCATCAC	AGCAGCATCACCGCCATTG
